# Supplementary material for: Morpho-Functional Traits Reveal Differences in Size Fractionated Phytoplankton Communities but Do Not Significantly Affect Zooplankton Grazing
Source: Microorganisms. 2022 Jan 14;10(1):182. doi: 10.3390/microorganisms10010182 (PMC8779030; doi:10.3390/microorganisms10010182)
Supplement: Supplementary file 1 [file microorganisms-10-00182-s001.zip]

Archive with 1 entries (1 files):
- microorganisms-1530443-supplementary.pdf
